# Supplementary material for: Whole-Exome Sequencing and cfDNA Analysis Uncover Genetic Determinants of Melanoma Therapy Response in a Real-World Setting
Source: Int J Mol Sci. 2023 Feb 21;24(5):4302. doi: 10.3390/ijms24054302 (PMC10002464; doi:10.3390/ijms24054302)
Supplement: Supplementary file 1 [file ijms-24-04302-s001.zip]

Archive with 8 entries (8 files):
- Supplementary data. xls.xlsx
- Supplementary Figure 1_proof.jpg
- Supplementary Figure 2_proof.jpg
- Supplementary Figure 3_proof.jpg
- Supplementary Figure 4_proof.jpg
- Supplementary figure 5_proof.jpg
- Supplementary Figure 6_proof.jpg
- Supplementary Tables_proof.pdf
