# Supplementary material for: Whole-Exome Sequencing and cfDNA Analysis Uncover Genetic Determinants of Melanoma Therapy Response in a Real-World Setting
Source: Int J Mol Sci. 2023 Feb 21;24(5):4302. doi: 10.3390/ijms24054302 (PMC10002464; doi:10.3390/ijms24054302)
Supplement: Supplementary file 1 [file ijms-24-04302-s001.zip › Supplementary data. xls.xlsx]

## Sheet: Foglio1
Supplementary data: Cancer predisposition variants
Sample ID	Chr	Start	End	Ref	Alt	Func.refGene	Gene.refGene	GeneDetail.refGene	ExonicFunc.refGene	AAChange.refGene	genomicSuperDups	esp6500siv2_all	1000g2015aug_all	snp150	SIFT_score	SIFT_pred	Polyphen2_HDIV_score	Polyphen2_HDIV_pred	Polyphen2_HVAR_score	Polyphen2_HVAR_pred	LRT_score	LRT_pred	MutationTaster_score	MutationTaster_pred	MutationAssessor_score	MutationAssessor_pred	FATHMM_score	FATHMM_pred	RadialSVM_score	RadialSVM_pred	LR_score	LR_pred	VEST3_score	CADD_raw	CADD_phred	GERP++_RS	phyloP46way_placental	phyloP100way_vertebrate	SiPhy_29way_logOdds	CLNALLELEID	CLNDN	CLNDISDB	CLNREVSTAT	CLNSIG	cosmic70	51744-ID1594-20-SPM3-D03_status	51744-ID1594-20-SPM3-D03_genotype	51744-ID1594-20-SPM3-D03_allele_coverage	51744-ID1594-20-SPM3-D03_MAF
SPM34	chr5	112839543	112839543	G	C	exonic	APC	.	nonsynonymous SNV	E1299Q,APC:NM_000038:exon16:c	.	0.0083	0.00299521	rs1801166	.	.	0.001	B	0.003	B	0.042	N	0.910	A	0.695	N	-2.65	D	-0.196	T	0.460	T	0.143	1.106	9.512	5.15	1.533	6.359	17.221	15868	Hereditary_cancer-predisposing_syndrome|Familial_adenomatous_polyposis_1|not_specified|APC-Associated_Polyposis_Disorders|not_provided	MedGen:C0027672,SNOMED_CT:699346009|MedGen:C2713442,OMIM:175100|MedGen:CN169374|MedGen:CN239210|MedGen:CN517202	criteria_provided,_conflicting_interpretations	Conflicting_interpretations_of_pathogenicity	ID=COSM19099;OCCURENCE=3(large_intestine),1(pancreas),1(urinary_tract),1(lung),1(bone)	5	het	GC	44.31
SPM20	chr11	108289623	108289623	C	T	exonic	ATM	.	nonsynonymous SNV	L1420F	.	0.0130	0.0061901	rs1800058	0.2	T	0.153	B	0.083	B	0.000	D	0.669	D	1.955	M	-0.47	T	-0.854	T	0.129	T	0.357	2.196	13.30	-0.47	0.061	0.787	6.104	133905	Ataxia-telangiectasia_syndrome|Hereditary_cancer-predisposing_syndrome|not_specified	MedGen:C0004135,OMIM:208900,Orphanet:ORPHA100,SNOMED_CT:68504005|MedGen:C0027672,SNOMED_CT:699346009|MedGen:CN169374	criteria_provided,_conflicting_interpretations	Conflicting_interpretations_of_pathogenicity	.	5	het	CT	21.23
SPM54	chr11	108267276	108267276	T	C	exonic	ATM	.	nonsynonymous SNV	F858L	.	0.0090	0.00459265	rs1800056	0.13	T	0.732	P	0.325	B	0.000	D	1.000	N	1.995	M	4.8	T	-0.963	T	0.005	T	0.224	2.423	14.06	2.85	0.282	2.921	6.672	136484	Ataxia-telangiectasia_syndrome|Hereditary_cancer-predisposing_syndrome|not_specified|not_provided	MedGen:C0004135,OMIM:208900,Orphanet:ORPHA100,SNOMED_CT:68504005|MedGen:C0027672,SNOMED_CT:699346009|MedGen:CN169374|MedGen:CN517202	criteria_provided,_conflicting_interpretations	Conflicting_interpretations_of_pathogenicity	ID=COSM21826;OCCURENCE=3(haematopoietic_and_lymphoid_tissue),1(lung)	5	het	TC	24.72
SPM55	chr11	108267276	108267276	T	C	exonic	ATM	.	nonsynonymous SNV	F858L	.	0.0090	0.00459265	rs1800056	0.13	T	0.732	P	0.325	B	0.000	D	1.000	N	1.995	M	4.8	T	-0.963	T	0.005	T	0.224	2.423	14.06	2.85	0.282	2.921	6.672	136484	Ataxia-telangiectasia_syndrome|Hereditary_cancer-predisposing_syndrome|not_specified|not_provided	MedGen:C0004135,OMIM:208900,Orphanet:ORPHA100,SNOMED_CT:68504005|MedGen:C0027672,SNOMED_CT:699346009|MedGen:CN169374|MedGen:CN517202	criteria_provided,_conflicting_interpretations	Conflicting_interpretations_of_pathogenicity	ID=COSM21826;OCCURENCE=3(haematopoietic_and_lymphoid_tissue),1(lung)	5	het	TC	41.9
SPM63	chr11	108312467	108312471	AAAGT	-	exonic	ATM	.	frameshift deletion	K1992fs	.	.	.	.	.	.	.	.	.	.	.	.	.	.	.	.	.	.	.	.	.	.	.	.	.	.	.	.	.	234239	Ataxia-telangiectasia_syndrome|Hereditary_cancer-predisposing_syndrome	MedGen:C0004135,OMIM:208900,Orphanet:ORPHA100,SNOMED_CT:68504005|MedGen:C0027672,SNOMED_CT:699346009	criteria_provided,_multiple_submitters,_no_conflicts	Pathogenic	.	5	het	AAAGT-	58.45
SPM59	chr15	90751829	90751829	A	C	exonic	BLM	.	nonsynonymous SNV	H281P,BLM:NM_001287247:exon4:c	.	0.0002	.	rs202042636	0.14	T	0.001	B	0.001	B	0.556	N	1.000	N	1.5	L	0.85	T	-1.016	T	0.091	T	0.17	3.674	18.67	-2.35	-0.432	-0.904	1.057	132974	Bloom_syndrome|Hereditary_cancer-predisposing_syndrome|not_specified	MedGen:C0005859,OMIM:210900,Orphanet:ORPHA125,SNOMED_CT:4434006|MedGen:C0027672,SNOMED_CT:699346009|MedGen:CN169374	criteria_provided,_multiple_submitters,_no_conflicts	Uncertain_significance	.	5	het	AC	123.104
SPM59	chr12	12718195	12718195	T	C	exonic	CDKN1B	.	nonsynonymous SNV	I119T	.	0.0003	0.000399361	rs142833529	0.65	T	0.0	B	0.001	B	0.361	N	1.000	N	1.01	L	-0.23	T	-1.028	T	0.165	T	0.696	0.949	8.871	1.27	0.295	0.480	4.285	316337	Multiple_endocrine_neoplasia|Hereditary_cancer-predisposing_syndrome|Multiple_endocrine_neoplasia,_type_4	MedGen:C0027662,SNOMED_CT:46724008|MedGen:C0027672,SNOMED_CT:699346009|MedGen:C1970712,OMIM:610755,Orphanet:ORPHA276152	criteria_provided,_conflicting_interpretations	Conflicting_interpretations_of_pathogenicity	.	5	het	TC	118.115
SPM56	chr9	21971058	21971058	C	A	exonic	CDKN2A	.	nonsynonymous SNV	G101W,CDKN2A:NM_001195132:exon2:c	.	.	.	rs104894094	0.03	D	0.973	D	0.452	P	0.620	N	1.000	D	0.975	L	-1.73	D	0.041	D	0.479	T	.	2.953	15.84	5.93	2.803	4.018	19.103	24451	Cutaneous_melanoma|Inborn_genetic_diseases|Hereditary_cancer-predisposing_syndrome|Hereditary_cutaneous_melanoma|Cutaneous_malignant_melanoma_2|Melanoma-pancreatic_cancer_syndrome|not_specified|not_provided	Human_Phenotype_Ontology:HP:0012056,MeSH:D008545,MedGen:C0025202|MeSH:D030342,MedGen:C0950123|MedGen:C0027672,SNOMED_CT:699346009|MedGen:C1512419|MedGen:C1835044,OMIM:155601|MedGen:C1838547,OMIM:606719,Orphanet:ORPHA404560|MedGen:CN169374|MedGen:CN517202	criteria_provided,_conflicting_interpretations	Conflicting_interpretations_of_pathogenicity,_risk_factor	ID=COSM48298;OCCURENCE=1(skin),1(lung)	5	het	CA	78.67
SPM3	chr9	95150025	95150025	T	A	exonic	FANCC	.	nonsynonymous SNV	D195V,FANCC:NM_001243743:exon7:c	.	0.0032	0.00259585	rs1800365	0.01	D	0.992	D	0.971	D	0	D	1	D	2.045	M	0.43	T	-0.526	T	0.231	T	0.799	2.616	14.71	4.77	2.124	4.219	12.202	138044	Fanconi_anemia|Hereditary_cancer-predisposing_syndrome|not_specified|not_provided	MedGen:C0015625,Orphanet:ORPHA84,SNOMED_CT:30575002|MedGen:C0027672,SNOMED_CT:699346009|MedGen:CN169374|MedGen:CN517202	criteria_provided,_conflicting_interpretations	Conflicting_interpretations_of_pathogenicity	.	het	TA	15.21	583
SPM45	chr9	95150025	95150025	T	A	exonic	FANCC	.	nonsynonymous SNV	D195V,FANCC:NM_001243743:exon7:c	.	0.0032	0.00259585	rs1800365	0.01	D	0.992	D	0.971	D	0.000	D	1.000	D	2.045	M	0.43	T	-0.526	T	0.231	T	0.799	2.616	14.71	4.77	2.124	4.219	12.202	138044	Fanconi_anemia|Hereditary_cancer-predisposing_syndrome|not_specified|not_provided	MedGen:C0015625,Orphanet:ORPHA84,SNOMED_CT:30575002|MedGen:C0027672,SNOMED_CT:699346009|MedGen:CN169374|MedGen:CN517202	criteria_provided,_conflicting_interpretations	Conflicting_interpretations_of_pathogenicity	.	5	het	TA	28.34
SPM59	chr9	95150025	95150025	T	A	exonic	FANCC	.	nonsynonymous SNV	D195V,FANCC:NM_001243743:exon7:c	.	0.0032	0.00259585	rs1800365	0.01	D	0.992	D	0.971	D	0.000	D	1.000	D	2.045	M	0.43	T	-0.526	T	0.231	T	0.799	2.616	14.71	4.77	2.124	4.219	12.202	138044	Fanconi_anemia|Hereditary_cancer-predisposing_syndrome|not_specified|not_provided	MedGen:C0015625,Orphanet:ORPHA84,SNOMED_CT:30575002|MedGen:C0027672,SNOMED_CT:699346009|MedGen:CN169374|MedGen:CN517202	criteria_provided,_conflicting_interpretations	Conflicting_interpretations_of_pathogenicity	.	5	het	TA	23.19
SPM62	chr9	95125148	95125148	T	C	exonic	FANCC	.	nonsynonymous SNV	I312V,FANCC:NM_001243743:exon10:c	.	0.0004	0.000399361	rs1800366	0.11	T	0.001	B	0.002	B	0.968	N	1.000	N	0.55	N	0.82	T	-1.023	T	0.065	T	0.039	1.030	9.207	-1.29	-0.081	-0.023	1.882	133005	Fanconi_anemia|Hereditary_cancer-predisposing_syndrome|not_specified	MedGen:C0015625,Orphanet:ORPHA84,SNOMED_CT:30575002|MedGen:C0027672,SNOMED_CT:699346009|MedGen:CN169374	criteria_provided,_conflicting_interpretations	Conflicting_interpretations_of_pathogenicity	.	5	het	TC	31.3
SPM63	chr9	95150025	95150025	T	A	exonic	FANCC	.	nonsynonymous SNV	D195V,FANCC:NM_001243743:exon7:c	.	0.0032	0.00259585	rs1800365	0.01	D	0.992	D	0.971	D	0.000	D	1.000	D	2.045	M	0.43	T	-0.526	T	0.231	T	0.799	2.616	14.71	4.77	2.124	4.219	12.202	138044	Fanconi_anemia|Hereditary_cancer-predisposing_syndrome|not_specified|not_provided	MedGen:C0015625,Orphanet:ORPHA84,SNOMED_CT:30575002|MedGen:C0027672,SNOMED_CT:699346009|MedGen:CN169374|MedGen:CN517202	criteria_provided,_conflicting_interpretations	Conflicting_interpretations_of_pathogenicity	.	5	het	TA	11.19
SPM4	chr6	26092913	26092913	G	A	exonic	HFE	.	nonsynonymous SNV	C102Y,HFE:NM_139003:exon3:c	.	0.0475	0.0125799	rs1800562	0	D	1.0	D	0.999	D	0.000	D	1.000	A	4.445	H	-3.68	D	1.073	D	0.952	D	0.993	3.326	17.19	5.35	2.941	4.282	14.751	15048	Alzheimer_disease,_susceptibility_to|Porphyria_cutanea_tarda,_susceptibility_to|Porphyria_variegata,_susceptibility_to|Cutaneous_photosensitivity|Porphyrinuria|Hereditary_cancer-predisposing_syndrome|Hereditary_hemochromatosis|Microvascular_complications_of_diabetes_7|Hemochromatosis,_juvenile,_digenic|Transferrin_serum_level_quantitative_trait_locus_2|Hemochromatosis_type_1|not_provided	.|.|.|Human_Phenotype_Ontology:HP:0000992,MedGen:C0349506|Human_Phenotype_Ontology:HP:0010473,MedGen:C0151861|MedGen:C0027672,SNOMED_CT:699346009|MedGen:C0392514,SNOMED_CT:35400008|MedGen:C2673520,OMIM:612635|MedGen:C3150862|MedGen:C3280096,OMIM:614193|MedGen:C3469186,OMIM:235200|MedGen:CN517202	criteria_provided,_conflicting_interpretations	Conflicting_interpretations_of_pathogenicity,_association,_other,_risk_factor	.	5	het	GA	27.26
SPM7	chr7	116771869	116771869	C	T	exonic	MET	.	nonsynonymous SNV	R540C,MET:NM_000245:exon14:c	.	0.0035	0.000998403	rs34589476	0.1	T	0.026	B	0.016	B	0.000	N	1.000	D	0.69	N	-0.77	T	-0.777	T	0.189	T	0.503	2.781	15.26	4.88	1.579	3.548	14.861	50062	Renal_cell_carcinoma,_papillary,_1|Neoplasm|Hereditary_cancer-predisposing_syndrome|not_specified|not_provided	Human_Phenotype_Ontology:HP:0005584,MeSH:D002292,MedGen:C0007134,OMIM:605074,Orphanet:ORPHA217071,SNOMED_CT:41607009|MeSH:D009369,MedGen:C0027651,SNOMED_CT:108369006|MedGen:C0027672,SNOMED_CT:699346009|MedGen:CN169374|MedGen:CN517202	criteria_provided,_conflicting_interpretations	Conflicting_interpretations_of_pathogenicity	ID=COSM1666978;OCCURENCE=6(lung)	5	het	CT	48.49
SPM56	chr3	69964940	69964940	G	A	exonic	MITF	.	nonsynonymous SNV	E318K,MITF:NM_198158:exon9:c	.	0.0022	0.000798722	rs149617956	.	.	0.992	D	0.939	D	0.000	D	1.000	D	2.8	M	-0.35	T	0.018	D	0.541	D	0.902	4.390	23.2	6.17	2.941	9.869	20.879	38747	Hereditary_cancer-predisposing_syndrome|Tietz_syndrome|Waardenburg_syndrome_type_2A|Cutaneous_malignant_melanoma_8|not_specified|not_provided	MedGen:C0027672,SNOMED_CT:699346009|MedGen:C0391816,OMIM:103500,Orphanet:ORPHA42665|MedGen:C1860339,OMIM:193510|MedGen:C3152204,OMIM:614456,Orphanet:ORPHA293822|MedGen:CN169374|MedGen:CN517202	criteria_provided,_conflicting_interpretations	Conflicting_interpretations_of_pathogenicity,_risk_factor	.	5	het	GA	72.57
SPM62	chr3	69964940	69964940	G	A	exonic	MITF	.	nonsynonymous SNV	E318K,MITF:NM_198158:exon9:c	.	0.0022	0.000798722	rs149617956	.	.	0.992	D	0.939	D	0.000	D	1.000	D	2.8	M	-0.35	T	0.018	D	0.541	D	0.902	4.390	23.2	6.17	2.941	9.869	20.879	38747	Hereditary_cancer-predisposing_syndrome|Tietz_syndrome|Waardenburg_syndrome_type_2A|Cutaneous_malignant_melanoma_8|not_specified|not_provided	MedGen:C0027672,SNOMED_CT:699346009|MedGen:C0391816,OMIM:103500,Orphanet:ORPHA42665|MedGen:C1860339,OMIM:193510|MedGen:C3152204,OMIM:614456,Orphanet:ORPHA293822|MedGen:CN169374|MedGen:CN517202	criteria_provided,_conflicting_interpretations	Conflicting_interpretations_of_pathogenicity,_risk_factor	.	5	het	GA	69.66
SPM54	chr1	45331467	45331467	G	A	exonic	MUTYH	.	nonsynonymous SNV	R283C,MUTYH:NM_001350651:exon12:c	.	0.0007	.	rs150792276	0.07	T	0.995	D	0.827	P	0.319	N	0.905	N	1.28	L	-2.51	D	-0.321	T	0.675	D	0.701	1.275	10.16	1.82	0.351	0.664	4.867	50192	Hereditary_cancer-predisposing_syndrome|Carcinoma_of_colon|MYH-associated_polyposis|not_specified|not_provided	MedGen:C0027672,SNOMED_CT:699346009|MedGen:C0699790,OMIM:114500,SNOMED_CT:269533000|MedGen:C1837991,OMIM:608456,Orphanet:ORPHA247798|MedGen:CN169374|MedGen:CN517202	criteria_provided,_conflicting_interpretations	Conflicting_interpretations_of_pathogenicity	ID=COSM1502889;OCCURENCE=1(lung)	5	het	GA	55.17
SPM55	chr1	45331467	45331467	G	A	exonic	MUTYH	.	nonsynonymous SNV	R283C,MUTYH:NM_001350651:exon12:c	.	0.0007	.	rs150792276	0.07	T	0.995	D	0.827	P	0.319	N	0.905	N	1.28	L	-2.51	D	-0.321	T	0.675	D	0.701	1.275	10.16	1.82	0.351	0.664	4.867	50192	Hereditary_cancer-predisposing_syndrome|Carcinoma_of_colon|MYH-associated_polyposis|not_specified|not_provided	MedGen:C0027672,SNOMED_CT:699346009|MedGen:C0699790,OMIM:114500,SNOMED_CT:269533000|MedGen:C1837991,OMIM:608456,Orphanet:ORPHA247798|MedGen:CN169374|MedGen:CN517202	criteria_provided,_conflicting_interpretations	Conflicting_interpretations_of_pathogenicity	ID=COSM1502889;OCCURENCE=1(lung)	5	het	GA	19.15
SPM6	chr16	23635917	23635917	G	A	exonic	PALB2	.	nonsynonymous SNV	P210L	.	0.0222	0.0249601	rs57605939	0.25	T	0.021	B	0.013	B	0.641	N	1.000	N	1.67	L	2.41	T	-0.990	T	0.002	T	0.171	1.386	10.57	0.371	0.084	0.272	1.967	132271	Fanconi_anemia|Hereditary_cancer-predisposing_syndrome|Familial_cancer_of_breast|not_specified	MedGen:C0015625,Orphanet:ORPHA84,SNOMED_CT:30575002|MedGen:C0027672,SNOMED_CT:699346009|MedGen:C0346153,OMIM:114480,Orphanet:ORPHA227535,SNOMED_CT:254843006|MedGen:CN169374	criteria_provided,_conflicting_interpretations	Conflicting_interpretations_of_pathogenicity	.	5	het	GA	132.107
SPM54	chr16	23635536	23635536	A	G	exonic	PALB2	.	nonsynonymous SNV	L337S	.	0.0142	0.00678914	rs45494092	0.04	D	0.291	B	0.177	B	0.084	N	1.000	N	1.95	M	2.31	T	-1.054	T	0.016	T	0.441	0.960	8.918	2.61	0.425	0.762	6.778	132092	Hereditary_cancer-predisposing_syndrome|Familial_cancer_of_breast|Pancreatic_cancer_3|not_specified	MedGen:C0027672,SNOMED_CT:699346009|MedGen:C0346153,OMIM:114480,Orphanet:ORPHA227535,SNOMED_CT:254843006|MedGen:C3150547,OMIM:613348|MedGen:CN169374	criteria_provided,_conflicting_interpretations	Conflicting_interpretations_of_pathogenicity	.	5	het	AG	94.19
SPM55	chr16	23635536	23635536	A	G	exonic	PALB2	.	nonsynonymous SNV	L337S	.	0.0142	0.00678914	rs45494092	0.04	D	0.291	B	0.177	B	0.084	N	1.000	N	1.95	M	2.31	T	-1.054	T	0.016	T	0.441	0.960	8.918	2.61	0.425	0.762	6.778	132092	Hereditary_cancer-predisposing_syndrome|Familial_cancer_of_breast|Pancreatic_cancer_3|not_specified	MedGen:C0027672,SNOMED_CT:699346009|MedGen:C0346153,OMIM:114480,Orphanet:ORPHA227535,SNOMED_CT:254843006|MedGen:C3150547,OMIM:613348|MedGen:CN169374	criteria_provided,_conflicting_interpretations	Conflicting_interpretations_of_pathogenicity	.	5	het	AG	28.21
SPM38	chr7	5982986	5982986	G	A	exonic	PMS2	.	nonsynonymous SNV	T565M,PMS2:NM_001322010:exon10:c	Score=0.990736;Name=chr7:6735644	.	.	rs587780046	0.04	D	0.979	D	0.557	P	0.057	N	1.000	N	1.1	L	1.05	T	-0.229	T	0.519	D	0.268	3.674	18.67	3.71	2.351	5.696	10.220	133227	Hereditary_nonpolyposis_colon_cancer|Hereditary_cancer-predisposing_syndrome|Turcot_syndrome|Hereditary_nonpolyposis_colorectal_cancer_type_4|Lynch_syndrome_I|not_specified|not_provided	MedGen:C0009405,Orphanet:ORPHA443090|MedGen:C0027672,SNOMED_CT:699346009|MedGen:C0265325,OMIM:276300,Orphanet:ORPHA252202,SNOMED_CT:61665008|MedGen:C1838333,OMIM:614337|MedGen:C2936783,OMIM:120435|MedGen:CN169374|MedGen:CN517202	criteria_provided,_conflicting_interpretations	Conflicting_interpretations_of_pathogenicity	.	5	het	GA	71.121
SPM4	chr19	50401916	50401916	C	T	exonic	POLD1	.	nonsynonymous SNV	A152V,POLD1:NM_001256849:exon4:c	.	0.0005	0.000599042	rs41563714	0.36	T	0.083	B	0.053	B	0.001	N	1.000	D	1.245	L	1.94	T	-1.091	T	0.041	T	0.505	2.226	13.40	4.04	1.988	2.234	11.427	243401	Colorectal_cancer_10|Hereditary_cancer-predisposing_syndrome|not_specified	Gene:100271691,MedGen:C2675481,OMIM:612591|MedGen:C0027672,SNOMED_CT:699346009|MedGen:CN169374	criteria_provided,_conflicting_interpretations	Conflicting_interpretations_of_pathogenicity	.	5	het	CT	146.116
SPM19	chr9	95446932	95446932	G	A	exonic	PTCH1	.	unknown	.	.	0.0004	0.00119808	rs143464326	0.09	T	0.001	B	0	B	0.162	N	1	N	0	N	-2.66	D	-0.571	T	0.418	T	0.118	2.489	14.28	3.01	1.255	0.925	5.573	50105	Holoprosencephaly_sequence|Gorlin_syndrome|Hereditary_cancer-predisposing_syndrome|not_specified|not_provided	Gene:3244,Human_Phenotype_Ontology:HP:0001360,MedGen:C0079541,Orphanet:ORPHA2162,SNOMED_CT:30915001|MedGen:C0004779,OMIM:109400,Orphanet:ORPHA377,SNOMED_CT:69408002|MedGen:C0027672,SNOMED_CT:699346009|MedGen:CN169374|MedGen:CN517202	criteria_provided,_conflicting_interpretations	Conflicting_interpretations_of_pathogenicity	ID=COSM138722,COSM138723,COSM138721;OCCURENCE=1(skin)	5	het	GA	118.116
SPM32	chr9	95508249	95508249	C	T	exonic	PTCH1	.	unknown	.	.	.	.	rs143494325	0.17	T	0.001	B	0.001	B	0.000	U	1.000	D	1.04	L	-2.48	D	-0.274	T	0.487	T	0.096	0.720	7.834	3.66	1.581	0.883	9.961	212758	Gorlin_syndrome|Hereditary_cancer-predisposing_syndrome	MedGen:C0004779,OMIM:109400,Orphanet:ORPHA377,SNOMED_CT:69408002|MedGen:C0027672,SNOMED_CT:699346009	criteria_provided,_conflicting_interpretations	Conflicting_interpretations_of_pathogenicity	.	5	het	CT	24.19
SPM38	chr9	95468828	95468828	G	A	exonic	PTCH1	.	unknown	.	.	0.0007	0.00119808	rs149258400	0.71	T	0.016	B	0.021	B	0.001	D	1.000	D	-0.455	N	-2.09	D	-0.558	T	0.265	T	0.161	0.711	7.788	4.78	2.497	5.079	18.098	50093	Gorlin_syndrome|Hereditary_cancer-predisposing_syndrome|not_specified|not_provided	MedGen:C0004779,OMIM:109400,Orphanet:ORPHA377,SNOMED_CT:69408002|MedGen:C0027672,SNOMED_CT:699346009|MedGen:CN169374|MedGen:CN517202	criteria_provided,_conflicting_interpretations	Conflicting_interpretations_of_pathogenicity	ID=COSM17512;OCCURENCE=1(central_nervous_system)	5	het	GA	17.23
SPM54	chr9	95449080	95449080	C	T	exonic	PTCH1	.	unknown	.	.	.	.	rs759791227	0.64	T	0.938	P	0.294	B	0.000	D	1.000	D	1.61	L	-2.71	D	0.005	D	0.575	D	0.522	2.235	13.43	5.35	2.780	4.200	14.808	186104	Gorlin_syndrome|Hereditary_cancer-predisposing_syndrome	MedGen:C0004779,OMIM:109400,Orphanet:ORPHA377,SNOMED_CT:69408002|MedGen:C0027672,SNOMED_CT:699346009	criteria_provided,_multiple_submitters,_no_conflicts	Uncertain_significance	.	5	het	CT	103.47
SPM18	chr13	48465271	48465271	C	T	exonic	RB1	.	nonsynonymous SNV	R798W	.	7.7e-05	0.000798722	rs187912365	0	D	1.0	D	0.999	D	0.000	D	1.000	D	1.7	L	-2.05	D	0.308	D	0.610	D	0.867	4.076	21.0	4.1	0.780	4.350	13.989	399486	Retinoblastoma|Hereditary_cancer-predisposing_syndrome	Human_Phenotype_Ontology:HP:0009919,MeSH:D012175,MedGen:C0035335,OMIM:180200,Orphanet:ORPHA790|MedGen:C0027672,SNOMED_CT:699346009	criteria_provided,_conflicting_interpretations	Conflicting_interpretations_of_pathogenicity	ID=COSM925;OCCURENCE=1(ovary)	5	het	CT	236.217
SPM46	chr13	48342701	48342701	A	G	exonic	RB1	.	nonsynonymous SNV	N123D	.	0.0002	.	rs149800437	0.02	D	0.028	B	0.033	B	0.004	N	0.792	N	0.69	N	-0.71	T	-0.717	T	0.208	T	0.109	3.037	16.13	5.39	2.155	3.830	12.088	462916	Retinoblastoma|Hereditary_cancer-predisposing_syndrome	Human_Phenotype_Ontology:HP:0009919,MeSH:D012175,MedGen:C0035335,OMIM:180200,Orphanet:ORPHA790|MedGen:C0027672,SNOMED_CT:699346009	criteria_provided,_conflicting_interpretations	Conflicting_interpretations_of_pathogenicity	ID=COSM927;OCCURENCE=1(ovary)	5	het	AG	36.19
SPM1	chr2	214752454	214752454	C	G	exonic	BARD1	.	nonsynonymous SNV	C87S,BARD1:NM_001282545:exon3:c	.	0.0167	0.00798722	rs28997576	0.41	T	0.04	B	0.02	B	0.002	N	1.000	N	1.795	L	-0.18	T	-0.795	T	0.268	T	0.375	-0.897	0.444	2.03	0.247	0.541	6.365	23084	Neoplasm_of_the_breast|Hereditary_cancer-predisposing_syndrome|Familial_cancer_of_breast|Breast_cancer,_susceptibility_to|not_specified	Human_Phenotype_Ontology:HP:0100013,MeSH:D001943,MedGen:C1458155,Orphanet:ORPHA180250,SNOMED_CT:126926005|MedGen:C0027672,SNOMED_CT:699346009|MedGen:C0346153,OMIM:114480,Orphanet:ORPHA227535,SNOMED_CT:254843006|MedGen:CN068448|MedGen:CN169374	criteria_provided,_multiple_submitters,_no_conflicts	Benign/Likely_benign,_risk_factor	.	5	het	CG	242.225
SPM1	chr17	61847178	61847178	C	A	exonic	BRIP1	.	nonsynonymous SNV	D184Y	.	7.7e-05	.	rs201047375	.	.	0.999	D	0.936	D	0.233	N	0.995	D	2.07	M	0.05	T	-0.405	T	0.367	T	0.786	2.091	12.95	4.3	1.356	2.740	11.046	152735	Hereditary_cancer-predisposing_syndrome|Familial_cancer_of_breast|Fanconi_anemia,_complementation_group_J|not_specified	MedGen:C0027672,SNOMED_CT:699346009|MedGen:C0346153,OMIM:114480,Orphanet:ORPHA227535,SNOMED_CT:254843006|MedGen:C1836860,OMIM:609054|MedGen:CN169374	criteria_provided,_multiple_submitters,_no_conflicts	Uncertain_significance	.	5	het	CA	32.54
SPM1	chr16	89748744	89748744	G	A	exonic	FANCA	.	unknown	.	.	0.0592	0.0233626	rs17233497	0.02	D	0.933	P	0.618	P	0.041	N	1.000	N	2.19	M	-2.05	D	-0.761	T	0.083	T	0.448	2.484	14.27	3.68	1.329	2.054	8.836	138003	Malignant_tumor_of_prostate|Fanconi_anemia|not_specified	Human_Phenotype_Ontology:HP:0012125,MedGen:C0376358,OMIM:176807,SNOMED_CT:399068003|MedGen:C0015625,Orphanet:ORPHA84,SNOMED_CT:30575002|MedGen:CN169374	criteria_provided,_conflicting_interpretations	Conflicting_interpretations_of_pathogenicity	.	5	het	GA	45.25
SPM1	chr10	70600631	70600631	G	A	exonic	PRF1	.	nonsynonymous SNV	G91V,PRF1:NM_005041:exon2:c	.	0.0338	0.0131789	rs35947132	0.13	T	1.0	D	0.937	D	0.000	D	0.999	D	2.83	M	-3.02	D	0.116	D	0.528	D	0.223	3.869	19.66	4.8	1.411	5.279	12.453	28757	Hemophagocytic_lymphohistiocytosis,_familial,_2,_susceptibility_to|Familial_hemophagocytic_lymphohistiocytosis|Hemophagocytic_lymphohistiocytosis,_familial,_2|not_specified|not_provided	.|MedGen:C0272199,SNOMED_CT:398250003|MedGen:C1863727,OMIM:603553|MedGen:CN169374|MedGen:CN517202	criteria_provided,_conflicting_interpretations	Conflicting_interpretations_of_pathogenicity	.	5	het	GA	44.36
SPM1	chr21	34799351	34799351	C	T	exonic	RUNX1	.	nonsynonymous SNV	R279H,RUNX1:NM_001754:exon8:c	.	7.7e-05	.	rs139336358	0.08	T	1.0	D	0.998	D	0.000	D	1.000	D	2.25	M	-2.79	D	0.784	D	0.848	D	0.353	2.925	15.75	5.78	2.731	5.233	19.607	471173	Familial_platelet_disorder_with_associated_myeloid_malignancy	MedGen:C1832388,OMIM:601399,Orphanet:ORPHA71290	criteria_provided,_single_submitter	Uncertain_significance	.	5	het	CT	40.49
SPM1	chr9	99105256	99105264	GGCGGCGGC	-	exonic	TGFBR1	.	nonframeshift deletion	17_20del,TGFBR1:NM_001306210:exon1:c	.	.	0.0511182	rs538831129	.	.	.	.	.	.	.	.	.	.	.	.	.	.	.	.	.	.	.	.	.	.	.	.	.	174853	Loeys-Dietz_syndrome|Loeys-Dietz_syndrome_1|Thoracic_aortic_aneurysm_and_aortic_dissection|not_specified|Cardiovascular_phenotype	MedGen:C2697932,Orphanet:ORPHA60030,SNOMED_CT:446263001|MedGen:C2697933,OMIM:609192|MedGen:CN118826,Orphanet:ORPHA91387|MedGen:CN169374|MedGen:CN230736	criteria_provided,_conflicting_interpretations	Conflicting_interpretations_of_pathogenicity	.	1	hom	--	0.2
SPM2	chr7	5987522	5987522	C	T	exonic	PMS2	.	nonsynonymous SNV	V309M,PMS2:NM_001322010:exon9:c	Score=0.990736;Name=chr7:6735644	0.0002	0.000199681	rs138387687	0.26	T	0.827	P	0.075	B	0.000	N	1.000	N	0.895	L	1.01	T	-0.535	T	0.365	T	0.429	1.172	9.768	1.6	0.795	0.425	2.299	152275	Hereditary_nonpolyposis_colon_cancer|Hereditary_cancer-predisposing_syndrome|not_specified|not_provided	MedGen:C0009405,Orphanet:ORPHA443090|MedGen:C0027672,SNOMED_CT:699346009|MedGen:CN169374|MedGen:CN517202	criteria_provided,_conflicting_interpretations	Conflicting_interpretations_of_pathogenicity	ID=COSM326195;OCCURENCE=1(lung)	5	het	CT	37.21
SPM2	chr9	99149226	99149226	A	G	exonic	TGFBR1	.	nonsynonymous SNV	N401S,TGFBR1:NM_001306210:exon9:c	.	0.0005	.	rs141259922	0.07	T	0.209	B	0.174	B	0.000	D	1.000	D	1.19	L	-3.3	D	0.344	D	0.708	D	0.286	2.621	14.73	5.66	2.280	9.339	15.173	171117	Loeys-Dietz_syndrome_1|Thoracic_aortic_aneurysm_and_aortic_dissection|not_specified|Cardiovascular_phenotype	MedGen:C2697933,OMIM:609192|MedGen:CN118826,Orphanet:ORPHA91387|MedGen:CN169374|MedGen:CN230736	criteria_provided,_multiple_submitters,_no_conflicts	Uncertain_significance	.	5	het	AG	47.25
SPM10	chr11	108267180	108267180	A	C	exonic	ATM	.	nonsynonymous SNV	I826L	.	.	.	rs587782397	0.43	T	0.003	B	0.002	B	0.788	N	1.000	N	1.39	L	4.95	T	-0.871	T	0.008	T	0.269	0.879	8.568	4.19	0.852	4.092	9.439	152059	Ataxia-telangiectasia_syndrome|Hereditary_cancer-predisposing_syndrome|not_specified	MedGen:C0004135,OMIM:208900,Orphanet:ORPHA100,SNOMED_CT:68504005|MedGen:C0027672,SNOMED_CT:699346009|MedGen:CN169374	criteria_provided,_multiple_submitters,_no_conflicts	Uncertain_significance	ID=COSM132864;OCCURENCE=1(haematopoietic_and_lymphoid_tissue)	5	het	AC	68.51
SPM10	chr16	89767168	89767168	G	C	exonic	FANCA	.	unknown	.	.	0.0053	0.00938498	rs17233141	0.19	T	0.468	P	0.143	B	0.179	N	1.000	N	1.61	L	-1.88	D	-0.709	T	0.315	T	0.357	-0.052	3.749	1.56	0.073	1.381	4.561	137995	Fanconi_anemia|Fanconi_anemia,_complementation_group_A|not_specified|not_provided	MedGen:C0015625,Orphanet:ORPHA84,SNOMED_CT:30575002|MedGen:C3469521,OMIM:227650|MedGen:CN169374|MedGen:CN517202	criteria_provided,_conflicting_interpretations	Conflicting_interpretations_of_pathogenicity	.	5	het	GC	55.52
SPM26	chr16	89738893	89738893	G	C	exonic	FANCA	.	unknown	.	.	0.0025	0.00299521	rs17227403	0.3	T	0.0	B	0.0	B	0.369	N	1.000	N	1.1	L	-1.73	D	-0.909	T	0.204	T	0.307	-0.523	1.614	-6.54	-0.858	-1.460	3.552	138021	Fanconi_anemia|not_specified	MedGen:C0015625,Orphanet:ORPHA84,SNOMED_CT:30575002|MedGen:CN169374	criteria_provided,_conflicting_interpretations	Conflicting_interpretations_of_pathogenicity	.	5	het	GC	273.174
SPM26	chr6	26090951	26090951	C	G	exonic	HFE	.	nonsynonymous SNV	H63D,HFE:NM_001300749:exon2:c	.	0.1107	0.0730831	rs1799945	0	D	0.991	D	0.883	P	0.347	N	1.000	P	1.89	L	5.87	T	0.103	D	0.631	D	0.62	1.939	12.44	3.51	0.785	0.952	6.685	15049	Hereditary_hemochromatosis|Microvascular_complications_of_diabetes_7|Hemochromatosis_type_1|not_provided	MedGen:C0392514,SNOMED_CT:35400008|MedGen:C2673520,OMIM:612635|MedGen:C3469186,OMIM:235200|MedGen:CN517202	criteria_provided,_multiple_submitters,_no_conflicts	Pathogenic,_other,_risk_factor	.	5	het	CG	20.21
SPM26	chr4	55106807	55106807	T	A	exonic	KDR	.	nonsynonymous SNV	Q472H	.	0.1939	0.211861	rs1870377	0.35	T	0.955	P	0.8	P	0.938	N	1.000	P	1.555	L	-1.02	T	-1.046	T	0.000	T	0.102	0.041	4.227	-1.82	-0.160	-0.046	5.530	138342	not_specified	MedGen:CN169374	no_assertion_provided	not_provided	ID=COSM149673;OCCURENCE=1(stomach),1(large_intestine)	1	hom	AA	9.67
SPM26	chr9	36840626	36840626	G	A	exonic	PAX5	.	nonsynonymous SNV	T264I,PAX5:NM_001280549:exon8:c	.	0.7631	0.742013	rs3780135	0.07	T	0.0	B	0.001	B	.	.	0.000	P	.	.	-4.59	D	-0.922	T	0.000	T	.	1.861	12.18	2.41	0.617	0.543	9.845	138737	not_specified	MedGen:CN169374	no_assertion_provided	not_provided	ID=COSM4163845;OCCURENCE=1(thyroid)	1	hom	AA	2.25
SPM26	chr14	81108661	81108661	C	A	exonic	TSHR	.	nonsynonymous SNV	R248S,TSHR:NM_001142626:exon9:c	.	0.6425	0.610224	rs3783941	0.75	T	0.0	B	0.001	B	.	.	1.000	P	-0.69	N	-1.17	T	-1.021	T	0.000	T	0.025	0.873	8.541	-8.59	-2.513	-0.988	1.354	139142	not_specified	MedGen:CN169374	no_assertion_provided	not_provided	.	1	hom	AA	4.47
SPM30	chr6	26090951	26090951	C	G	exonic	HFE	.	nonsynonymous SNV	H63D,HFE:NM_001300749:exon2:c	.	0.1107	0.0730831	rs1799945	0	D	0.991	D	0.883	P	0.347	N	1.000	P	1.89	L	5.87	T	0.103	D	0.631	D	0.62	1.939	12.44	3.51	0.785	0.952	6.685	15049	Hereditary_hemochromatosis|Microvascular_complications_of_diabetes_7|Hemochromatosis_type_1|not_provided	MedGen:C0392514,SNOMED_CT:35400008|MedGen:C2673520,OMIM:612635|MedGen:C3469186,OMIM:235200|MedGen:CN517202	criteria_provided,_multiple_submitters,_no_conflicts	Pathogenic,_other,_risk_factor	.	5	het	CG	32,34
SPM30	chr10	43114652	43114652	G	A	exonic	RET	.	unknown	.	.	0.0003	.	rs145122337	.	.	.	.	.	.	.	.	.	.	.	.	.	.	.	.	.	.	.	.	.	.	.	.	.	240797	Pheochromocytoma|Multiple_endocrine_neoplasia|Hereditary_cancer-predisposing_syndrome|Renal_adysplasia|Multiple_endocrine_neoplasia,_type_2|not_specified|Hirschsprung_Disease,_Dominant	Human_Phenotype_Ontology:HP:0002666,MedGen:C0031511,OMIM:171300|MedGen:C0027662,SNOMED_CT:46724008|MedGen:C0027672,SNOMED_CT:699346009|MedGen:C1619700,OMIM:191830|MedGen:CN073359,Orphanet:ORPHA653,SNOMED_CT:61808009|MedGen:CN169374|MedGen:CN239304	criteria_provided,_conflicting_interpretations	Conflicting_interpretations_of_pathogenicity	.	5	het	GA	113,75
SPM37	chr13	32333028	32333028	A	G	exonic	BRCA2	.	nonsynonymous SNV	N517S	.	.	.	rs80358439	0.88	T	0.0	B	0.001	B	0.327	N	1.000	N	-0.805	N	5.96	T	-0.922	T	0.001	T	0.433	-2.049	0.006	-2.85	-0.610	-0.147	12.655	46301	Hereditary_cancer-predisposing_syndrome|Hereditary_breast_and_ovarian_cancer_syndrome|Breast-ovarian_cancer,_familial_2|not_specified|not_provided	MedGen:C0027672,SNOMED_CT:699346009|MedGen:C0677776,Orphanet:ORPHA145|MedGen:C2675520,OMIM:612555|MedGen:CN169374|MedGen:CN517202	criteria_provided,_conflicting_interpretations	Conflicting_interpretations_of_pathogenicity	.	5	het	AG	80.46
SPM37	chr13	20189104	20189104	C	T	exonic	GJB2	.	nonsynonymous SNV	G160S	.	0.0008	0.000599042	rs34988750	0.05	D	0.969	D	0.577	P	0.000	D	1.000	D	2.85	M	-4.43	D	0.999	D	0.916	D	0.605	4.721	26.3	5.47	2.723	5.999	13.938	53922	Keratitis-Ichthyosis-Deafness_Syndrome|Mutilating_keratoderma|Hystrix-like_ichthyosis_with_deafness|Nonsyndromic_Deafness|not_specified|Nonsyndromic_Hearing_Loss,_Dominant|Nonsyndromic_Hearing_Loss,_Recessive|not_provided	MedGen:C0265336|MedGen:C0265964,OMIM:124500,Orphanet:ORPHA494,SNOMED_CT:24559001|MedGen:C1865234,OMIM:602540|MedGen:C3711374|MedGen:CN169374|MedGen:CN239435|MedGen:CN239439|MedGen:CN517202	criteria_provided,_conflicting_interpretations	Conflicting_interpretations_of_pathogenicity	.	5	het	CT	53.38
SPM37	chr4	55106807	55106807	T	A	exonic	KDR	.	nonsynonymous SNV	Q472H	.	0.1939	0.211861	rs1870377	0.35	T	0.955	P	0.8	P	0.938	N	1.000	P	1.555	L	-1.02	T	-1.046	T	0.000	T	0.102	0.041	4.227	-1.82	-0.160	-0.046	5.530	138342	not_specified	MedGen:CN169374	no_assertion_provided	not_provided	ID=COSM149673;OCCURENCE=1(stomach),1(large_intestine)	5	het	TA	42.32
SPM37	chr12	132677388	132677388	C	T	exonic	POLE	.	nonsynonymous SNV	R259H	.	0.0074	0.00299521	rs61732929	0.22	T	0.38	B	0.134	B	0.000	D	1.000	D	1.495	L	2.98	T	-1.099	T	0.024	T	0.792	3.883	19.73	5.64	2.654	7.736	19.707	222240	Hereditary_cancer-predisposing_syndrome|Colorectal_cancer,_susceptibility_to,_12|not_specified|not_provided	MedGen:C0027672,SNOMED_CT:699346009|MedGen:C3554460,OMIM:615083|MedGen:CN169374|MedGen:CN517202	criteria_provided,_conflicting_interpretations	Conflicting_interpretations_of_pathogenicity	ID=COSM329551,COSM329550;OCCURENCE=1(haematopoietic_and_lymphoid_tissue)	5	het	CT	38.11
SPM37	chr5	1254479	1254479	C	T	exonic	TERT	.	nonsynonymous SNV	A999T,TERT:NM_198253:exon15:c	.	0.0159	0.00519169	rs35719940	0.73	T	0.394	B	0.042	B	0.183	N	0.000	A	0.345	N	-3.89	D	-0.053	T	0.427	T	0.068	1.469	10.86	-8.55	-3.086	-2.306	5.343	47727	Aplastic_anemia|Idiopathic_fibrosing_alveolitis,_chronic_form|Dyskeratosis_congenita,_autosomal_dominant,_2|Leukemia,_acute_myeloid,_susceptibility_to|not_specified|Dyskeratosis_Congenita,_Recessive	Human_Phenotype_Ontology:HP:0001915,MedGen:C0002874,OMIM:609135,SNOMED_CT:306058006|MedGen:C1800706,OMIM:178500,Orphanet:ORPHA79126,SNOMED_CT:28168000|MedGen:C3151443,OMIM:613989|MedGen:CN118027|MedGen:CN169374|MedGen:CN239315	criteria_provided,_conflicting_interpretations	Conflicting_interpretations_of_pathogenicity,_risk_factor	.	5	het	CT	110.57
SPM37	chr14	81108661	81108661	C	A	exonic	TSHR	.	nonsynonymous SNV	R248S,TSHR:NM_001142626:exon9:c	.	0.6425	0.610224	rs3783941	0.75	T	0.0	B	0.001	B	.	.	1.000	P	-0.69	N	-1.17	T	-1.021	T	0.000	T	0.025	0.873	8.541	-8.59	-2.513	-0.988	1.354	139142	not_specified	MedGen:CN169374	no_assertion_provided	not_provided	.	5	het	CA	30.25
SPM39	chr2	47379942	47379942	A	G	exonic	EPCAM	.	nonsynonymous SNV	I277M	.	0.0018	0.000798722	rs115283528	0.02	D	0.744	P	0.23	B	0.095	N	0.956	N	1.1	L	-0.69	T	-0.896	T	0.157	T	0.222	1.277	10.17	-0.506	0.055	1.076	1.214	133308	Lynch_syndrome|not_specified	MedGen:C1333990,Orphanet:ORPHA144,SNOMED_CT:315058005|MedGen:CN169374	criteria_provided,_conflicting_interpretations	Conflicting_interpretations_of_pathogenicity	.	5	het	AG	45.41
SPM39	chr11	22625254	22625254	G	A	exonic	FANCF	.	nonsynonymous SNV	A186V	.	0.0057	0.00519169	rs113910234	0.6	T	0.04	B	0.062	B	0.034	N	1.000	N	0.345	N	1.5	T	-1.026	T	0.037	T	0.084	1.573	11.21	1.82	0.656	0.410	9.497	138088	Fanconi_anemia|not_specified	MedGen:C0015625,Orphanet:ORPHA84,SNOMED_CT:30575002|MedGen:CN169374	criteria_provided,_conflicting_interpretations	Conflicting_interpretations_of_pathogenicity	.	5	het	GA	167.15
SPM39	chr9	36840626	36840626	G	A	exonic	PAX5	.	nonsynonymous SNV	T264I,PAX5:NM_001280549:exon8:c	.	0.7631	0.742013	rs3780135	0.07	T	0.0	B	0.001	B	.	.	0.000	P	.	.	-4.59	D	-0.922	T	0.000	T	.	1.861	12.18	2.41	0.617	0.543	9.845	138737	not_specified	MedGen:CN169374	no_assertion_provided	not_provided	ID=COSM4163845;OCCURENCE=1(thyroid)	5	het	GA	162.17
SPM39	chr14	81108661	81108661	C	A	exonic	TSHR	.	nonsynonymous SNV	R248S,TSHR:NM_001142626:exon9:c	.	0.6425	0.610224	rs3783941	0.75	T	0.0	B	0.001	B	.	.	1.000	P	-0.69	N	-1.17	T	-1.021	T	0.000	T	0.025	0.873	8.541	-8.59	-2.513	-0.988	1.354	139142	not_specified	MedGen:CN169374	no_assertion_provided	not_provided	.	5	het	CA	36.37
SPM40	chr11	108249096	108249096	T	C	exonic	ATM	.	nonsynonymous SNV	V410A	.	0.0018	0.000798722	rs56128736	0	D	0.434	B	0.067	B	0.000	D	0.599	D	1.935	M	4.75	T	-1.073	T	0.011	T	0.785	2.964	15.88	5.07	2.022	7.139	14.794	132789	Ataxia-telangiectasia_syndrome|Hereditary_cancer-predisposing_syndrome|not_specified|not_provided	MedGen:C0004135,OMIM:208900,Orphanet:ORPHA100,SNOMED_CT:68504005|MedGen:C0027672,SNOMED_CT:699346009|MedGen:CN169374|MedGen:CN517202	criteria_provided,_conflicting_interpretations	Conflicting_interpretations_of_pathogenicity	ID=COSM21825,COSM1350754;OCCURENCE=2(large_intestine),3(haematopoietic_and_lymphoid_tissue)	5	het	TC	57.3
SPM40	chr2	47379942	47379942	A	G	exonic	EPCAM	.	nonsynonymous SNV	I277M	.	0.0018	0.000798722	rs115283528	0.02	D	0.744	P	0.23	B	0.095	N	0.956	N	1.1	L	-0.69	T	-0.896	T	0.157	T	0.222	1.277	10.17	-0.506	0.055	1.076	1.214	133308	Lynch_syndrome|not_specified	MedGen:C1333990,Orphanet:ORPHA144,SNOMED_CT:315058005|MedGen:CN169374	criteria_provided,_conflicting_interpretations	Conflicting_interpretations_of_pathogenicity	.	5	het	AG	89.16
SPM40	chr9	36840626	36840626	G	A	exonic	PAX5	.	nonsynonymous SNV	T264I,PAX5:NM_001280549:exon8:c	.	0.7631	0.742013	rs3780135	0.07	T	0.0	B	0.001	B	.	.	0.000	P	.	.	-4.59	D	-0.922	T	0.000	T	.	1.861	12.18	2.41	0.617	0.543	9.845	138737	not_specified	MedGen:CN169374	no_assertion_provided	not_provided	ID=COSM4163845;OCCURENCE=1(thyroid)	1	hom	AA	21.242
SPM40	chr4	54281602	54281602	C	T	exonic	PDGFRA	.	nonsynonymous SNV	T782M	.	.	0.0658946	rs2291591	.	.	.	.	.	.	.	.	.	.	.	.	.	.	.	.	.	.	.	.	.	.	.	.	.	137113	not_specified	MedGen:CN169374	no_assertion_provided	not_provided	.	5	het	CT	33.16
SPM40	chr13	48303979	48303981	CCG	-	exonic	RB1	.	nonframeshift deletion	23_23del	.	0.0044	.	.	.	.	.	.	.	.	.	.	.	.	.	.	.	.	.	.	.	.	.	.	.	.	.	.	.	399429	Retinoblastoma|Hereditary_cancer-predisposing_syndrome	Human_Phenotype_Ontology:HP:0009919,MeSH:D012175,MedGen:C0035335,OMIM:180200,Orphanet:ORPHA790|MedGen:C0027672,SNOMED_CT:699346009	criteria_provided,_conflicting_interpretations	Conflicting_interpretations_of_pathogenicity	.	5	het	CCG-	18.2
SPM40	chr14	81108661	81108661	C	A	exonic	TSHR	.	nonsynonymous SNV	R248S,TSHR:NM_001142626:exon9:c	.	0.6425	0.610224	rs3783941	0.75	T	0.0	B	0.001	B	.	.	1.000	P	-0.69	N	-1.17	T	-1.021	T	0.000	T	0.025	0.873	8.541	-8.59	-2.513	-0.988	1.354	139142	not_specified	MedGen:CN169374	no_assertion_provided	not_provided	.	5	het	CA	51.1
SPM42	chr6	26090951	26090951	C	G	exonic	HFE	.	nonsynonymous SNV	H63D,HFE:NM_001300749:exon2:c	.	0.1107	0.0730831	rs1799945	0	D	0.991	D	0.883	P	0.347	N	1.000	P	1.89	L	5.87	T	0.103	D	0.631	D	0.62	1.939	12.44	3.51	0.785	0.952	6.685	15049	Hereditary_hemochromatosis|Microvascular_complications_of_diabetes_7|Hemochromatosis_type_1|not_provided	MedGen:C0392514,SNOMED_CT:35400008|MedGen:C2673520,OMIM:612635|MedGen:C3469186,OMIM:235200|MedGen:CN517202	criteria_provided,_multiple_submitters,_no_conflicts	Pathogenic,_other,_risk_factor	.	5	het	CG	38.28
SPM42	chr9	36840626	36840626	G	A	exonic	PAX5	.	nonsynonymous SNV	T264I,PAX5:NM_001280549:exon8:c	.	0.7631	0.742013	rs3780135	0.07	T	0.0	B	0.001	B	.	.	0.000	P	.	.	-4.59	D	-0.922	T	0.000	T	.	1.861	12.18	2.41	0.617	0.543	9.845	138737	not_specified	MedGen:CN169374	no_assertion_provided	not_provided	ID=COSM4163845;OCCURENCE=1(thyroid)	1	hom	AA	4.31
SPM42	chr4	54264951	54264951	C	T	exonic	PDGFRA	.	nonsynonymous SNV	L221F,PDGFRA:NM_001347829:exon5:c	.	0.0033	0.00159744	rs139913632	0.04	D	0.358	B	0.246	B	0.270	U	1.000	N	0.69	N	-0.93	T	-0.643	T	0.271	T	0.101	2.009	12.67	4.38	2.470	1.090	17.459	50240	Gastrointestinal_stroma_tumor|Idiopathic_hypereosinophilic_syndrome|not_specified|not_provided	Human_Phenotype_Ontology:HP:0100723,MeSH:D046152,MedGen:C0238198,OMIM:606764,Orphanet:ORPHA44890|MedGen:C0206141,OMIM:607685,Orphanet:ORPHA3260|MedGen:CN169374|MedGen:CN517202	criteria_provided,_conflicting_interpretations	Conflicting_interpretations_of_pathogenicity	.	5	het	CT	47.52
SPM42	chr4	54281602	54281602	C	T	exonic	PDGFRA	.	nonsynonymous SNV	T782M	.	.	0.0658946	rs2291591	.	.	.	.	.	.	.	.	.	.	.	.	.	.	.	.	.	.	.	.	.	.	.	.	.	137113	not_specified	MedGen:CN169374	no_assertion_provided	not_provided	.	5	het	CT	29.21
SPM42	chr10	70600631	70600631	G	A	exonic	PRF1	.	nonsynonymous SNV	G91V,PRF1:NM_005041:exon2:c	.	0.0338	0.0131789	rs35947132	0.13	T	1.0	D	0.937	D	0.000	D	0.999	D	2.83	M	-3.02	D	0.116	D	0.528	D	0.223	3.869	19.66	4.8	1.411	5.279	12.453	28757	Hemophagocytic_lymphohistiocytosis,_familial,_2,_susceptibility_to|Familial_hemophagocytic_lymphohistiocytosis|Hemophagocytic_lymphohistiocytosis,_familial,_2|not_specified|not_provided	.|MedGen:C0272199,SNOMED_CT:398250003|MedGen:C1863727,OMIM:603553|MedGen:CN169374|MedGen:CN517202	criteria_provided,_conflicting_interpretations	Conflicting_interpretations_of_pathogenicity	.	5	het	GA	59.43
SPM42	chr11	112086941	112086941	G	A	exonic	SDHD	.	nonsynonymous SNV	G12S,SDHD:NM_001276504:exon1:c	.	0.0079	0.00499201	rs34677591	0.63	T	0.005	B	0.003	B	0.155	N	0.000	A	0.145	N	-1.63	D	-0.164	T	0.400	T	0.628	0.988	9.033	-7.26	-1.161	-0.144	1.022	21934	Pheochromocytoma|Hereditary_cancer-predisposing_syndrome|Carcinoid_tumor_of_intestine|Paraganglioma_and_gastric_stromal_sarcoma|Paragangliomas_1|Cowden_syndrome_3|not_specified|not_provided	Human_Phenotype_Ontology:HP:0002666,MedGen:C0031511,OMIM:171300|MedGen:C0027672,SNOMED_CT:699346009|MedGen:C0349535,OMIM:114900,Orphanet:ORPHA100093,SNOMED_CT:276816003|MedGen:C1847319,OMIM:606864,Orphanet:ORPHA97286|MedGen:C1868633,OMIM:168000|MedGen:C3554516,OMIM:615106|MedGen:CN169374|MedGen:CN517202	criteria_provided,_conflicting_interpretations	Conflicting_interpretations_of_pathogenicity	.	5	het	GA	34.31
SPM42	chr3	30672302	30672302	G	A	exonic	TGFBR2	.	nonsynonymous SNV	M373I,TGFBR2:NM_001024847:exon5:c	.	0.0012	0.00119808	rs35719192	0.49	T	0.002	B	0.007	B	0.000	D	0.716	D	0.49	N	-3.18	D	-0.266	T	0.521	D	0.208	0.966	8.944	3.9	2.229	3.050	4.475	45520	Marfan_syndrome|Loeys-Dietz_syndrome|Thoracic_aortic_aneurysm_and_aortic_dissection|not_specified|Cardiovascular_phenotype	MedGen:C0024796,OMIM:154700,Orphanet:ORPHA558,SNOMED_CT:19346006|MedGen:C2697932,Orphanet:ORPHA60030,SNOMED_CT:446263001|MedGen:CN118826,Orphanet:ORPHA91387|MedGen:CN169374|MedGen:CN230736	criteria_provided,_conflicting_interpretations	Conflicting_interpretations_of_pathogenicity	.	5	het	GA	119.116
SPM42	chr16	2086325	2086325	G	A	exonic	TSC2	.	nonsynonymous SNV	V1355M,TSC2:NM_001318827:exon34:c	.	.	.	rs772687631	0.13	T	1.0	D	0.997	D	0.003	N	0.638	D	2.31	M	-3.45	D	1.102	D	0.896	D	0.707	3.089	16.32	4.21	2.169	4.425	16.739	242320	Hereditary_cancer-predisposing_syndrome|Tuberous_sclerosis_2|not_specified|not_provided	MedGen:C0027672,SNOMED_CT:699346009|MedGen:C1860707,OMIM:613254|MedGen:CN169374|MedGen:CN517202	criteria_provided,_conflicting_interpretations	Conflicting_interpretations_of_pathogenicity	.	5	het	GA	143.134
SPM42	chr14	81108661	81108661	C	A	exonic	TSHR	.	nonsynonymous SNV	R248S,TSHR:NM_001142626:exon9:c	.	0.6425	0.610224	rs3783941	0.75	T	0.0	B	0.001	B	.	.	1.000	P	-0.69	N	-1.17	T	-1.021	T	0.000	T	0.025	0.873	8.541	-8.59	-2.513	-0.988	1.354	139142	not_specified	MedGen:CN169374	no_assertion_provided	not_provided	.	5	het	CA	51.21
SPM43	chr11	108249096	108249096	T	C	exonic	ATM	.	nonsynonymous SNV	V410A	.	0.0018	0.000798722	rs56128736	0	D	0.434	B	0.067	B	0.000	D	0.599	D	1.935	M	4.75	T	-1.073	T	0.011	T	0.785	2.964	15.88	5.07	2.022	7.139	14.794	132789	Ataxia-telangiectasia_syndrome|Hereditary_cancer-predisposing_syndrome|not_specified|not_provided	MedGen:C0004135,OMIM:208900,Orphanet:ORPHA100,SNOMED_CT:68504005|MedGen:C0027672,SNOMED_CT:699346009|MedGen:CN169374|MedGen:CN517202	criteria_provided,_conflicting_interpretations	Conflicting_interpretations_of_pathogenicity	ID=COSM21825,COSM1350754;OCCURENCE=2(large_intestine),3(haematopoietic_and_lymphoid_tissue)	5	het	TC	53,20
SPM43	chr16	68801877	68801877	G	A	exonic	CDH1	.	nonsynonymous SNV	R124H,CDH1:NM_004360:exon3:c	.	.	0.000199681	rs115418995	0.28	T	0.0	B	0.0	B	0.819	N	1.000	N	0	N	0.61	T	-1.034	T	0.073	T	0.222	1.017	9.153	-0.538	-0.242	-0.584	8.688	151252	Hereditary_cancer-predisposing_syndrome|Hereditary_diffuse_gastric_cancer|not_specified	MedGen:C0027672,SNOMED_CT:699346009|MedGen:C1708349,OMIM:137215,Orphanet:ORPHA26106|MedGen:CN169374	criteria_provided,_conflicting_interpretations	Conflicting_interpretations_of_pathogenicity	.	5	het	GA	9,9
SPM43	chr4	55106807	55106807	T	A	exonic	KDR	.	nonsynonymous SNV	Q472H	.	0.1939	0.211861	rs1870377	0.35	T	0.955	P	0.8	P	0.938	N	1.000	P	1.555	L	-1.02	T	-1.046	T	0.000	T	0.102	0.041	4.227	-1.82	-0.160	-0.046	5.530	138342	not_specified	MedGen:CN169374	no_assertion_provided	not_provided	ID=COSM149673;OCCURENCE=1(stomach),1(large_intestine)	5	het	TA	41,43
SPM43	chr9	36840626	36840626	G	A	exonic	PAX5	.	nonsynonymous SNV	T264I,PAX5:NM_001280549:exon8:c	.	0.7631	0.742013	rs3780135	0.07	T	0.0	B	0.001	B	.	.	0.000	P	.	.	-4.59	D	-0.922	T	0.000	T	.	1.861	12.18	2.41	0.617	0.543	9.845	138737	not_specified	MedGen:CN169374	no_assertion_provided	not_provided	ID=COSM4163845;OCCURENCE=1(thyroid)	1	hom	AA	1,278
SPM43	chr4	54281602	54281602	C	T	exonic	PDGFRA	.	nonsynonymous SNV	T782M	.	.	0.0658946	rs2291591	.	.	.	.	.	.	.	.	.	.	.	.	.	.	.	.	.	.	.	.	.	.	.	.	.	137113	not_specified	MedGen:CN169374	no_assertion_provided	not_provided	.	5	het	CT	28,27
SPM43	chr14	94378529	94378529	G	A	exonic	SERPINA1	.	nonsynonymous SNV	P393S,SERPINA1:NM_001002235:exon5:c	.	0.0002	0.000199681	rs61761869	0.04	D	1.0	D	0.988	D	0.041	N	1.000	D	2.85	M	-4.81	D	1.095	D	0.965	D	0.973	3.963	20.3	4.47	2.331	8.205	16.065	273372	Alpha-1-antitrypsin_deficiency|not_provided	MedGen:C0221757,OMIM:613490,Orphanet:ORPHA60,SNOMED_CT:30188007|MedGen:CN517202	criteria_provided,_multiple_submitters,_no_conflicts	Pathogenic/Likely_pathogenic	.	5	het	GA	35,27
SPM50	chr11	119297006	119297006	C	T	exonic	CBL	.	nonsynonymous SNV	R709W	.	.	.	rs587778155	0.04	D	0.005	B	0.001	B	0.015	N	0.998	N	0.345	N	-1.11	T	-0.955	T	0.180	T	0.194	-0.239	2.846	-2.2	-0.353	0.153	4.797	137547	not_specified	MedGen:CN169374	no_assertion_provided	not_provided	.	5	het	CT	34.47
SPM50	chr9	36840626	36840626	G	A	exonic	PAX5	.	nonsynonymous SNV	T264I,PAX5:NM_001280549:exon8:c	.	0.7631	0.742013	rs3780135	0.07	T	0.0	B	0.001	B	.	.	0.000	P	.	.	-4.59	D	-0.922	T	0.000	T	.	1.861	12.18	2.41	0.617	0.543	9.845	138737	not_specified	MedGen:CN169374	no_assertion_provided	not_provided	ID=COSM4163845;OCCURENCE=1(thyroid)	1	hom	AA	0.314
SPM50	chr4	54281602	54281602	C	T	exonic	PDGFRA	.	nonsynonymous SNV	T782M	.	.	0.0658946	rs2291591	.	.	.	.	.	.	.	.	.	.	.	.	.	.	.	.	.	.	.	.	.	.	.	.	.	137113	not_specified	MedGen:CN169374	no_assertion_provided	not_provided	.	5	het	CT	22.18
SPM50	chr7	5995572	5995572	A	G	exonic	PMS2	.	nonsynonymous SNV	F183L,PMS2:NM_001322004:exon7:c	.	.	.	rs771787834	0.09	T	0.997	D	0.964	D	0.000	D	1.000	D	2.76	M	-1.83	D	0.538	D	0.745	D	0.928	4.399	23.3	4.68	1.023	8.927	12.425	407207	not_specified|not_provided	MedGen:CN169374|MedGen:CN517202	criteria_provided,_multiple_submitters,_no_conflicts	Uncertain_significance	.	5	het	AG	65.94
SPM50	chr14	81108661	81108661	C	A	exonic	TSHR	.	nonsynonymous SNV	R248S,TSHR:NM_001142626:exon9:c	.	0.6425	0.610224	rs3783941	0.75	T	0.0	B	0.001	B	.	.	1.000	P	-0.69	N	-1.17	T	-1.021	T	0.000	T	0.025	0.873	8.541	-8.59	-2.513	-0.988	1.354	139142	not_specified	MedGen:CN169374	no_assertion_provided	not_provided	.	5	het	CA	34.24
Eighty-three exonic and non-synonymous variants found in the 166 cancer predisposition genes investigated. In the melanoma predisposition genes the 3 pathogenic variants are reported in bold.
[truncated: 4 more columns]
